# Supplementary material for: The Selective Separation of Carnosic Acid and Rosmarinic Acid by Solid-Phase Extraction and Liquid–Liquid Extraction: A Comparative Study
Source: Molecules. 2023 Jul 18;28(14):5493. doi: 10.3390/molecules28145493 (PMC10386460; doi:10.3390/molecules28145493)
Supplement: Supplementary file 1 [file molecules-28-05493-s001.zip]

Archive with 1 entries (1 files):
- molecules-2470205-supplementary.pdf
